# Supplementary material for: C3-Liposome Delivery of MUC1 Peptide and TLR Agonists Enhances Adaptive Immunity and Results in Sex-Based Tumor Growth Differences
Source: Pharmaceutics. 2025 Apr 3;17(4):468. doi: 10.3390/pharmaceutics17040468 (PMC12030583; doi:10.3390/pharmaceutics17040468)
Supplement: Supplementary file 1 [file pharmaceutics-17-00468-s001.zip]

Archive with 1 entries (1 files):
- pharmaceutics-3516147-supplementary.pdf
